# Supplementary material for: Impact of imperceptible motion delay in avatar head movement away from a target on preference formation
Source: PLoS One. 2025 Nov 3;20(11):e0328979. doi: 10.1371/journal.pone.0328979 (PMC12582448; doi:10.1371/journal.pone.0328979)
Supplement: S2 Appendix — We generated 80 computer-generated faces by sequentially adjusting the parameters “Brow Ridge High/Low,” “Eyes Down/Up,” “Mouth Lips Large/Small,” and “Nose Down/Up.” The actual values of the parameters were recorded in a CSV file. (CSV) [file pone.0328979.s002.csv]

Number	Gender	Brow Ridge High/Low	Eyes Down/Up	Mouth Lips Large/Small	Nose Down/Up
1	Male	0.23	-0.13	0.15	-0.32
2	Male	0.03	-0.36	-0.07	-0.29
3	Male	0.04	-0.05	0.02	0.5
4	Male	-0.26	0.01	0.33	0.42
5	Male	-0.04	0.43	-0.48	0.02
6	Male	0.37	0.43	0.38	-0.39
7	Male	-0.2	-0.3	-0.3	-0.03
8	Male	-0.46	-0.12	0.39	-0.42
9	Male	-0.27	0.08	0.2	-0.33
10	Male	-0.28	0.45	0.28	0.33
11	Male	-0.13	-0.16	0.18	0.47
12	Male	0.04	0.07	0.32	-0.06
13	Male	0.06	-0.17	0.4	-0.36
14	Male	-0.2	-0.5	-0.14	0.08
15	Male	-0.14	-0.09	0.11	0.37
16	Male	-0.07	0.02	-0.01	0.17
17	Male	-0.17	0.15	-0.22	0.2
18	Male	0.31	0.34	-0.37	-0.44
19	Male	0.19	-0.2	0.29	-0.05
20	Male	-0.39	0.32	0.27	0.27
21	Male	-0.22	0.23	-0.04	-0.21
22	Male	0.1	-0.23	0.41	-0.47
23	Male	0.11	0.03	0.34	0.07
24	Male	0.08	-0.09	0.46	-0.06
25	Male	0.06	-0.08	0.2	-0.07
26	Male	0.35	0.08	-0.06	0.39
27	Male	-0.11	0.39	0.36	0.3
28	Male	-0.05	-0.04	-0.16	-0.31
29	Male	-0.38	-0.36	-0.1	0.47
30	Male	-0.25	-0.19	0.49	-0.49
31	Male	0.41	-0.28	-0.09	-0.45
32	Male	-0.31	-0.42	-0.41	0.02
33	Male	-0.17	-0.05	-0.05	0.1
34	Male	-0.03	0.19	0.34	-0.35
35	Male	-0.41	0.38	0.28	-0.23
36	Male	0.14	-0.19	-0.46	0.17
37	Male	0.04	0.01	0.24	0.37
38	Male	-0.13	0.33	-0.46	0
39	Male	0.17	0	-0.08	-0.1
40	Male	-0.43	-0.25	0.19	0.4
41	Female	-0.41	-0.18	-0.33	0.46
42	Female	-0.15	0.28	-0.34	0.29
43	Female	0.5	-0.31	-0.09	-0.13
44	Female	0.36	-0.45	0.45	0.34
45	Female	0.44	0.23	-0.43	-0.06
46	Female	0.24	-0.19	-0.13	-0.19
47	Female	-0.05	-0.11	0.26	-0.49
48	Female	0.24	0.14	0.49	0.13
49	Female	-0.05	-0.24	-0.09	-0.41
50	Female	0.09	-0.25	-0.11	0.04
51	Female	0.47	0.17	0.08	-0.01
52	Female	-0.05	-0.01	-0.05	0.36
53	Female	-0.16	0.38	-0.37	-0.13
54	Female	-0.43	0.2	0.28	0.15
55	Female	0.37	0.13	0.23	-0.04
56	Female	-0.02	-0.08	-0.15	0.07
57	Female	0.16	0.24	-0.46	0.37
58	Female	-0.17	0.21	0.16	0.01
59	Female	-0.35	-0.09	-0.46	0.04
60	Female	0.46	-0.02	-0.29	0.24
61	Female	0.44	0.23	-0.35	-0.08
62	Female	0.01	0.05	-0.48	0.03
63	Female	-0.3	0.01	0.37	-0.19
64	Female	0.06	-0.17	-0.49	0.34
65	Female	-0.06	-0.04	-0.09	0.17
66	Female	0.01	0.3	-0.15	0.34
67	Female	0.11	0.47	0.35	-0.45
68	Female	0.17	0.41	0.35	-0.47
69	Female	0.4	-0.18	-0.47	0.33
70	Female	-0.45	-0.16	-0.12	0.34
71	Female	0.22	0.15	0.16	-0.46
72	Female	0.06	0.17	0.01	0.23
73	Female	-0.09	-0.24	0.12	0.34
74	Female	-0.26	0.22	0.38	0.31
75	Female	0.5	0.17	0.09	0.5
76	Female	0.46	-0.47	0.45	0.01
77	Female	0.25	-0.28	0.08	-0.19
78	Female	0.45	-0.28	-0.34	-0.14
79	Female	-0.18	-0.31	0.35	0.3
80	Female	-0.19	-0.49	-0.19	-0.05
